# Supplementary material for: Boosted Chemical Protective Properties Using Interface Constructed between Ti3C2Tx MXene and Natural Rubber
Source: Polymers (Basel). 2023 Oct 30;15(21):4260. doi: 10.3390/polym15214260 (PMC10648372; doi:10.3390/polym15214260)
Supplement: Supplementary file 1 [file polymers-15-04260-s001.zip]

Archive with 1 entries (1 files):
- polymers-2656044-supplementary.pdf
